# Supplementary material for: Long-Term Variations in Global Solar Radiation and Its Interaction with Atmospheric Substances at Qomolangma
Source: Int J Environ Res Public Health. 2022 Jul 22;19(15):8906. doi: 10.3390/ijerph19158906 (PMC9332281; doi:10.3390/ijerph19158906)
Supplement: Supplementary file 1 [file ijerph-19-08906-s001.zip]

Archive with 1 entries (1 files):
- ijerph-1775441-supplementary.pdf
